# Supplementary material for: Next Generation Sequencing in Newborn Screening in the United Kingdom National Health Service
Source: Int J Neonatal Screen. 2019 Nov 5;5(4):40. doi: 10.3390/ijns5040040 (PMC6914376; doi:10.3390/ijns5040040)
Supplement: Supplementary file 1 [file IJNS-05-00040-s001.zip]

Archive with 2 entries (2 files):
- Supplementary.pdf
- SupplementaryDataS2_WG_IAD48658.bed
